# Supplementary material for: Divergent patterns of cranial suture fusion in marsupial and placental mammals
Source: Zool J Linn Soc. Author manuscript; Available in PMC 2025 Feb 24. (PMC7617424; doi:10.1093/zoolinnean/zlae060)
Supplement: Supplementary Table S3 [file EMS203323-supplement-Supplementary_Table_S3.xlsx]

## Sheet: Sheet1
Specimen type	Specimen num	instrument	Voltage (kV)	Current (µA)	Target	isotropic voxel size (mm)	filter	exposure (ms)	number of projections	gain	Frame averaging	total magnification	Camera Binning	Source-Object Distance (mm)	Object-Detector Distance(mm)	Optical Mag	Number of scan
Bradypus tridactylus	NHMUK ZD 1867.4.12.579	Nikon Metrology HMX ST 225	120	208	UltraFocus - Tungsten	0.052264	0.1 mm Copper	354	3142	0.0 dB	2	3.82671	1	306.739	867.061	-	1
Bradypus tridactylus	NHMUK ZD 1989.226	Nikon Metrology HMX ST 225	100	250	UltraFocus - Tungsten	0.052837	1.5 mm Aluminium	500	3142	0.0 dB	1	3.78524	1	310.099	863.701	-	1
Bradypus tridactylus	NHMUK ZD 2022.31	Nikon Metrology HMX ST 225	120	208	UltraFocus - Tungsten	0.059115	0.1 mm Copper	354	3142	12.0 dB	2	3.38324	1	346.945	826.855	-	1
Bradypus tridactylus	NHMUK ZD 1952.1173	Nikon Metrology HMX ST 225	100	250	UltraFocus - Tungsten	0.023393	1.5 mm Aluminium	500	3142	0.0 dB	1	8.54957	1	137.294	1036.51	-	1
Bradypus tridactylus	NHMUK ZD 1994.6	Nikon Metrology HMX ST 225	100	250	UltraFocus - Tungsten	0.0341	1.5 mm Copper	500	3142	0.0 dB	1	5.86517	1	200.131	973.669	-	1
Cyclopes didactylus	NHMUK ZD 1926.12.4.68	Nikon Metrology XT H 225 ST	120	225	Reflection 225 - Tungsten	0.024867	0.1 mm Copper	250	2971	30.0 dB	1	6.03216	1	162.181	816.12	-	1
Epomops franqueti	NHMUK ZD 1966.3499	Nikon Metrology HMX ST 225	100	200	UltraFocus - Tungsten	0.045137	1.5 mm Aluminium	250	3142	6.0 dB	2	4.43097	1	264.908	908.892	-	2
Epomops franqueti	NHMUK ZD 1968.353	Nikon Metrology HMX ST 225	100	200	UltraFocus - Tungsten	0.045137	1.5 mm Aluminium	250	3142	6.0 dB	2	4.43097	1	264.908	908.892	-	1
Epomops franqueti	NHMUK ZD 1946.283	Nikon Metrology HMX ST 225	100	280	UltraFocus - Tungsten	0.024029	1.5 mm Aluminium	250	3142	6.0 dB	2	8.32338	1	141.024	1032.78	-	1
Epomops franqueti	NHMUK ZD 1969.198	Zeiss Xradia 520 Versa	60	83.3333	10W sealed transmission source - Tungsten	0.0185	Air	2000	1601	n.a.	1	3.72819	2	35.022	95.547	0.39147	1
Epomops franqueti	NHMUK ZD 1880.7.21.4	Nikon Metrology HMX ST 225	100	200	UltraFocus - Tungsten	0.033846	1.5 mm Aluminium	250	3142	6.0 dB	2	5.90912	1	198.642	975.158	-	1
Felis catus	NHMUK ZD 1919.7.7.3514	Nikon Metrology XT H 225 ST	120	225	Reflection 225 - Tungsten	0.024861	0.1 mm Copper	250	3988	30.0 dB	1	6.03358	1	162.143	816.158	-	1
Felis catus	NHMUK ZD 1952.10.20.1	Nikon Metrology XT H 225 ST	120	225	Reflection 225 - Tungsten	0.044731	0.1 mm Copper	250	3473	30.0 dB	1	3.35341	1	291.733	686.567	-	1
Felis catus	NHMUK ZD 1952.10.20.2	Nikon Metrology XT H 225 ST	120	225	Reflection 225 - Tungsten	0.032834	0.1 mm Copper	250	3371	30.0 dB	1	4.56849	1	214.141	764.16	-	1
Felis catus	NHMUK ZD 1992.178	Nikon Metrology XT H 225 ST	150	140	Reflection 225 - Tungsten	0.014077	0.1 mm Copper	250	4306	30.0 dB	2	10.6557	1	91.81	886.491	-	1
Felis catus	NHMUK ZD 1992.184	Nikon Metrology XT H 225 ST	150	140	Reflection 225 - Tungsten	0.014548	0.1 mm Copper	250	4476	30.0 dB	2	10.3105	1	94.884	883.416	-	1
Felis catus	NHMUK ZD 1999.132	Nikon Metrology XT H 225 ST	100	160	Reflection 225 - Tungsten	0.023014	0.5 mm Aluminium	250	2012	30.0 dB	2	13.0355	2	86.556	1041.74	-	1
Macroscelides proboscideus	NHMUK ZD 1902.9.1.17	Nikon Metrology XT H 225 ST	120	158	Reflection 225 - Tungsten	0.012086	0.1 mm Copper	354	3212	30.0 dB	1	12.4116	1	78.822	899.479	-	1
Macroscelides proboscideus	NHMUK ZD 1902.9.1.18	Nikon Metrology XT H 225 ST	120	158	Reflection 225 - Tungsten	0.014499	0.1 mm Copper	354	3090	30.0 dB	1	10.3453	1	94.565	883.736	-	1
Macroscelides proboscideus	NHMUK ZD 1903.1.4.10	Nikon Metrology XT H 225 ST	120	158	Reflection 225 - Tungsten	0.016358	0.1 mm Copper	354	3318	30.0 dB	1	9.17006	1	106.684	871.616	-	1
Phataginus tricuspis	NHMUK ZD 1901.8.9.108	Nikon Metrology HMX ST 225	120	208	UltraFocus - Tungsten	0.077059	0.1 mm Copper	354	3142	12.0 dB	2	2.59542	1	452.259	721.541	-	1
Phataginus tricuspis	NHMUK ZD 1966.3562	Nikon Metrology HMX ST 225	120	208	UltraFocus - Tungsten	0.060428	0.1 mm Copper	354	3142	12.0 dB	2	3.30974	1	354.65	819.15	-	1
Phataginus tricuspis	NHMUK ZD 1909.1.4.66	Nikon Metrology XT H 225 ST	70	643	Rotating Reflection 225 - Tungsten	0.022447	0.5 mm Aluminium	250	3855	36.0 dB	2	6.68247	1	168.81	959.26	-	1
Phataginus tricuspis	NHMUK ZD 1895.7.17.1	Nikon Metrology HMX ST 225	120	208	UltraFocus - Tungsten	0.031692	0.1 mm Copper	354	3142	12.0 dB	2	6.31073	1	186.001	987.799	-	1
Phataginus tricuspis	NHMUK ZD 1991.363	Nikon Metrology HMX ST 225	120	208	UltraFocus - Tungsten	0.043578	0.1 mm Copper	354	3142	12.0 dB	2	4.58947	1	255.759	918.041	-	1
Phataginus tricuspis	NHMUK ZD 1999.102	Nikon Metrology HMX ST 225	120	208	UltraFocus - Tungsten	0.030085	0.1 mm Copper	354	3142	12.0 dB	2	6.64789	1	176.567	997.233	-	1
Phataginus tricuspis	NHMUK ZD 1999.93	Nikon Metrology HMX ST 225	120	208	UltraFocus - Tungsten	0.049992	0.1 mm Copper	354	3142	12.0 dB	2	4.00065	1	293.403	880.397	-	1
Ornithorhynchus anatinus	NHMUK ZD 1859.6.30.4	Nikon Metrology HMX ST 225	120	208	UltraFocus - Tungsten	0.041559	0.1 mm Copper	354	3142	0.0 dB	2	4.81248	1	243.907	929.893	-	1
Ornithorhynchus anatinus	NHMUK ZD 1890.12.4.5	Nikon Metrology XT H 225 ST	70	643	Rotating Reflection 225 - Tungsten	0.040348	0.25 mm Copper	354	2231	36.0 dB	2	3.71762	1	263.09	714.979	-	1
Ornithorhynchus anatinus	NHMUK ZD 1890.12.4.6	Nikon Metrology HMX ST 225	120	208	UltraFocus - Tungsten	0.052264	0.1 mm Copper	354	3142	0.0 dB	2	3.82671	1	306.739	867.061	-	1
Ornithorhynchus anatinus	NHMUK ZD 2022.30	Nikon Metrology HMX ST 225	210	119	UltraFocus - Tungsten	0.050717	0.6 mm Copper	354	3142	6.0 dB	1	3.94342	1	297.661	876.139	-	1
Phacochoerus africanus	NHMUK ZD 1966.811	Nikon Metrology HMX ST 225	120	208	UltraFocus - Tungsten	0.06351	0.1 mm Copper	354	3142	0.0 dB	2	3.14913	1	372.738	801.062	-	1
Phacochoerus africanus	NHMUK ZD 1971.2124	Nikon Metrology HMX ST 225	160	219	UltraFocus - Tungsten	0.118581	0.1 mm Copper	354	3142	12.0 dB	2	1.68661	1	695.95	477.85	-	2
Phacochoerus africanus	NHMUK ZD 1966.425	Nikon Metrology HMX ST 225	160	283	UltraFocus - Tungsten	0.126776	0.1 mm Copper	354	3142	0.0 dB	2	1.57758	1	744.049	429.751	-	2
Phacochoerus africanus	NHMUK ZD 1966.428	Nikon Metrology HMX ST 225	160	219	UltraFocus - Tungsten	0.118581	0.1 mm Copper	354	3142	12.0 dB	2	1.68661	1	695.95	477.85	-	2
Phacochoerus africanus	NHMUK ZD 1966.517	Nikon Metrology HMX ST 225	160	219	UltraFocus - Tungsten	0.118581	0.1 mm Copper	354	3142	12.0 dB	2	1.68661	1	695.951	477.849	-	1
Phacochoerus africanus	NHMUK ZD 1966.523	Nikon Metrology HMX ST 225	120	208	UltraFocus - Tungsten	0.126776	0.1 mm Copper	250	3142	0.0 dB	2	1.57758	1	744.051	429.749	-	2
Phacochoerus africanus	NHMUK ZD 1966.807a	Nikon Metrology HMX ST 225	210	119	UltraFocus - Tungsten	0.082914	0 mm None	354	3142	6.0 dB	1	2.41214	1	486.621	687.179	-	1
Phacochoerus africanus	NHMUK ZD 1966.807b	Nikon Metrology HMX ST 225	210	119	UltraFocus - Tungsten	0.087334	0 mm None	354	3142	6.0 dB	1	2.29005	1	512.564	661.236	-	1
Phacochoerus africanus	NHMUK ZD 1966.808a	Nikon Metrology HMX ST 225	210	119	UltraFocus - Tungsten	0.078394	0 mm None	354	3142	6.0 dB	1	2.55122	1	460.094	713.706	-	1
Phacochoerus africanus	NHMUK ZD 1971.2125	Nikon Metrology HMX ST 225	160	283	UltraFocus - Tungsten	0.108103	0.1 mm Copper	354	3142	0.0 dB	2	1.85008	1	634.458	539.342	-	2
Phacochoerus africanus	NHMUK ZD 1871.7.3.4	Nikon Metrology HMX ST 225	120	208	UltraFocus - Tungsten	0.09121	0.1 mm Copper	354	3142	0.0 dB	2	2.19275	1	535.31	638.49	-	1
Rattus rattus	NHMUK ZD 1952.1111	Nikon Metrology HMX ST 225	120	208	UltraFocus - Tungsten	0.02283	0.1 mm Copper	354	3142	12.0 dB	2	8.76026	1	133.991	1039.81	-	1
Rattus rattus	NHMUK ZD 1970.103	Nikon Metrology HMX ST 225	120	208	UltraFocus - Tungsten	0.020283	0.1 mm Copper	354	3142	12.0 dB	2	9.86063	1	119.039	1054.76	-	1
Rattus rattus	NHMUK ZD 1979.1343	Nikon Metrology HMX ST 225	120	208	UltraFocus - Tungsten	0.026298	0.1 mm Copper	354	3142	12.0 dB	2	7.60527	1	154.34	1019.46	-	1
Rattus rattus	NHMUK ZD 1997.69	Nikon Metrology HMX ST 225	120	208	UltraFocus - Tungsten	0.025732	0.1 mm Copper	354	3142	12.0 dB	2	7.77233	1	151.023	1022.78	-	1
Rattus rattus	NHMUK ZD 1999.14	Nikon Metrology HMX ST 225	120	208	UltraFocus - Tungsten	0.030429	0.1 mm Copper	354	3142	12.0 dB	2	6.57258	1	178.591	995.209	-	1
Setifer setosus	NHMUK ZD 1974.484	Nikon Metrology HMX ST 225	120	208	UltraFocus - Tungsten	0.035231	0.1 mm Copper	354	3142	12.0 dB	2	5.67682	1	206.771	967.029	-	1
Setifer setosus	NHMUK ZD 1974.545	Nikon Metrology HMX ST 225	100	260	UltraFocus - Tungsten	0.027971	1.5 mm Aluminium	250	3142	0.0 dB	2	7.15029	1	164.161	1009.64	-	1
Setifer setosus	NHMUK ZD 1974.554	Nikon Metrology HMX ST 225	100	260	UltraFocus - Tungsten	0.026178	1.5 mm Aluminium	500	3142	0.0 dB	1	7.64012	1	153.636	1020.16	-	1
Setifer setosus	NHMUK ZD 1855.12.26.304	Nikon Metrology HMX ST 225	120	208	UltraFocus - Tungsten	0.032736	0.1 mm Copper	354	3142	12.0 dB	2	6.10943	1	192.129	981.671	-	1
Setifer setosus	NHMUK ZD 1970.360	Nikon Metrology HMX ST 225	120	208	UltraFocus - Tungsten	0.022711	0.1 mm Copper	354	3142	12.0 dB	2	8.80648	1	133.288	1040.51	-	1
Setifer setosus	NHMUK ZD 1976.273	Nikon Metrology HMX ST 225	100	250	UltraFocus - Tungsten	0.052837	1.5 mm Aluminium	500	3142	0.0 dB	1	3.78524	1	310.099	863.701	-	1
Setifer setosus	NHMUK ZD 1976.274	Nikon Metrology HMX ST 225	120	208	UltraFocus - Tungsten	0.033631	0.1 mm Copper	354	3142	12.0 dB	2	5.94685	1	197.382	976.418	-	1
Setonix brachyurus	NHMUK ZD 1906.8.1.245	Nikon Metrology XT H 225 ST	70	643	Rotating Reflection 225 - Tungsten	0.040348	0.25 mm Copper	354	2923	36.0 dB	2	3.71762	1	263.09	714.979	-	1
Setonix brachyurus	NHMUK ZD 1989.580	Nikon Metrology HMX ST 225	100	260	UltraFocus - Tungsten	0.027971	1.5 mm Aluminium	250	3142	0.0 dB	2	7.15031	1	164.161	1009.64	-	1
Setonix brachyurus	NHMUK ZD 1989.581	Nikon Metrology HMX ST 225	100	260	UltraFocus - Tungsten	0.027971	1.5 mm Aluminium	250	3142	0.0 dB	2	7.15031	1	164.161	1009.64	-	1
Setonix brachyurus	NHMUK ZD 1989.582	Nikon Metrology HMX ST 225	100	260	UltraFocus - Tungsten	0.029493	1.5 mm Aluminium	250	3142	0.0 dB	2	6.78125	1	173.095	1000.71	-	1
Setonix brachyurus	NHMUK ZD 1989.583	Nikon Metrology HMX ST 225	100	260	UltraFocus - Tungsten	0.030948	1.5 mm Aluminium	250	3142	0.0 dB	2	6.46241	1	181.635	992.165	-	1
Setonix brachyurus	NHMUK ZD 1989.584	Nikon Metrology HMX ST 225	100	260	UltraFocus - Tungsten	0.016969	1.5 mm Aluminium	250	3142	0.0 dB	2	11.7866	1	99.588	1074.21	-	1
Setonix brachyurus	NHMUK ZD 1989.585	Nikon Metrology HMX ST 225	100	260	UltraFocus - Tungsten	0.032364	1.5 mm Aluminium	250	3142	0.0 dB	2	6.17969	1	189.945	983.855	-	1
Setonix brachyurus	NHMUK ZD 1989.586	Nikon Metrology HMX ST 225	100	260	UltraFocus - Tungsten	0.037495	1.5 mm Aluminium	250	3142	0.0 dB	2	5.33404	1	220.058	953.742	-	1
Setonix brachyurus	NHMUK ZD 1989.587	Nikon Metrology HMX ST 225	100	500	UltraFocus - Tungsten	0.023608	1.5 mm Aluminium	500	3142	0.0 dB	1	8.47163	1	138.557	1035.24	-	1
Setonix brachyurus	NHMUK ZD 1989.588	Nikon Metrology HMX ST 225	100	500	UltraFocus - Tungsten	0.050357	1.5 mm Aluminium	500	3142	0.0 dB	1	3.97165	1	295.545	878.255	-	1
Setonix brachyurus	NHMUK ZD 1989.589	Nikon Metrology HMX ST 225	100	250	UltraFocus - Tungsten	0.023608	1.5 mm Aluminium	500	3142	0.0 dB	1	8.47163	1	138.557	1035.24	-	1
Setonix brachyurus	NHMUK ZD 1989.590	Nikon Metrology HMX ST 225	100	250	UltraFocus - Tungsten	0.054289	1.5 mm Aluminium	500	3142	0.0 dB	1	3.68401	1	318.62	855.18	-	1
Setonix brachyurus	NHMUK ZD 1989.591	Nikon Metrology HMX ST 225	100	250	UltraFocus - Tungsten	0.039461	1.5 mm Aluminium	500	3142	0.0 dB	1	5.06832	1	231.595	942.205	-	1
Talpa europaea	NHMUK ZD 2022.32	Nikon Metrology HMX ST 225	100	301	UltraFocus - Tungsten	0.035867	1.5 mm Aluminium	250	3142	0.0 dB	2	5.57623	1	210.5	963.3	-	2
Talpa europaea	NHMUK ZD 1989.565	Nikon Metrology HMX ST 225	100	301	UltraFocus - Tungsten	0.045734	1.5 mm Aluminium	250	3142	0.0 dB	2	4.37315	1	268.41	905.39	-	1
Talpa europaea	NHMUK ZD 1957.366	Nikon Metrology HMX ST 225	100	301	UltraFocus - Tungsten	0.026619	1.5 mm Aluminium	250	3142	0.0 dB	2	7.51346	1	156.226	1017.57	-	2
Talpa europaea	NHMUK ZD 1957.367	Nikon Metrology HMX ST 225	100	301	UltraFocus - Tungsten	0.032453	1.5 mm Aluminium	250	3142	0.0 dB	2	6.16268	1	190.469	983.331	-	2
Talpa europaea	NHMUK ZD 1957.368	Nikon Metrology HMX ST 225	100	280	UltraFocus - Tungsten	0.026989	1.5 mm Aluminium	250	3142	6.0 dB	2	7.41034	1	158.4	1015.4	-	1
Talpa europaea	NHMUK ZD 1957.370	Nikon Metrology HMX ST 225	100	301	UltraFocus - Tungsten	0.031406	1.5 mm Aluminium	250	3142	0.0 dB	2	6.36815	1	184.324	989.476	-	1
Talpa europaea	NHMUK ZD 1957.371	Nikon Metrology HMX ST 225	100	280	UltraFocus - Tungsten	0.027824	1.5 mm Aluminium	250	3142	6.0 dB	2	7.18801	1	163.3	1010.5	-	1
Talpa europaea	NHMUK ZD 1957.374	Nikon Metrology HMX ST 225	100	301	UltraFocus - Tungsten	0.034875	1.5 mm Aluminium	250	3142	0.0 dB	2	5.73477	1	204.681	969.119	-	2
